# Supplementary material for: Diversity and Evolution of Entomocorticium (Russulales, Peniophoraceae), a Genus of Bark Beetle Mutualists Derived from Free-Living, Wood Rotting Peniophora
Source: J Fungi (Basel). 2021 Dec 6;7(12):1043. doi: 10.3390/jof7121043 (PMC8706356; doi:10.3390/jof7121043)
Supplement: Supplementary file 1 [file jof-07-01043-s001.zip]

Archive with 2 entries (2 files):
- Supplematary Tables.xls
- Supplementary Figure S1.pdf
