# Supplementary material for: Diversity and Evolution of Entomocorticium (Russulales, Peniophoraceae), a Genus of Bark Beetle Mutualists Derived from Free-Living, Wood Rotting Peniophora
Source: J Fungi (Basel). 2021 Dec 6;7(12):1043. doi: 10.3390/jof7121043 (PMC8706356; doi:10.3390/jof7121043)
Supplement: Supplementary file 1 [file jof-07-01043-s001.zip › Supplematary Tables.xls]

## Sheet: Table S1
Species	Voucher	Locality	GenBank Accession no.
			ITS	LSU
Albatrellus ovinus*	PV 22-89	Czech Republic	AF506396	AF506396
Albatrellus subrubescens*	PV 154-95	Czech Republic	AF506395	AF506395
Aleurocystidiellum disciforme*	NH 13003	Russia	AF506402	AF506402
Aleurocystidiellum subcruentatum*	NH 12874	Germany	AF506403	AF506403
Aleurodiscus amorphus*	KHL 4240	Sweden	AF506397	AF506397
Amylonotus africanus*	Ipulet F1883	Uganda	KJ807070	KJ807083
Amylonotus labyrinthinus*	Yuan 1475	China	KM107860	KM107878
Amylosporus bracei*	1008/77	USA	KM267724	KJ807076
Amylosporus campbellii*	Gilbertson 14806	USA	KM107861	KM107879
Amylosporus casuarinicola*	Dai 6914	China	KJ807068	–
Amylosporus rubellus*	Dai 9233	China	KJ807071	KJ807084
Amylosporus succulentus*	Dai 7802	China	KM213669	KM213671
Amylostereum areolatum*	NH 8041	Romania	AF506405	AF506405
Amylostereum laevigatum*	NH 2863	Sweden	AF506407	AF506407
Asterostroma cervicolor**	KHL9239	Puerto Rico	AF506408	AF506408
Asterostroma macrosporum**	TMI 25697	Japan	NR119394	–
Asterostroma muscicola**	TMI 25860	Japan	AB439551	AB439551
Auricularia mesenterica*	EL 66-97	USA	AF506492	AF506492
Auriscalpium vulgare*	EL 33-95	Sweden	AF506375	AF506375
Baltazaria eurasiaticogalactina**	CBS 666.84	France	–	AY293211
Baltazaria galactina**	NH4863	Sweden	AF506466	AF506466
Baltazaria neogalactina**	CBS 758.86	France	–	–
Baltazaria octopodites**	FLOR 56442	São Paulo - Brazil	MH260024	MH260043
	FLOR 56449	São Paulo - Brazil	MH260025	MH260047
	FLOR 56460	Santa Catarina - Brazil	MH260032	MH260050
	FLOR 63715	Paraná - Brazil	MH260042	MH260060
	INPA 280140	Amazonas - Brazil	MH260038	MH260056
Basidioradulum radula*	NH 9453	Finland	AF347105	AF347105
Boidinia aculeata*	Wu 890714-52	China	AF506433	AF506433
Boidinia granulata*	Wu 9209-34	China	AY048880	AY048880
Boidinia propinqua*	KHL 10931	Jamaica	AF506379	AF506379
Bondarzewia montana*	DAOM 415	Canada	DQ200923	DQ234539
Bondarzewia podocarpi*	Dai 9261	China	KJ583207	KJ583221
Byssoporia terrestris*	Hjm 18172	Sweden	DQ389664	DQ389664
Confertobasidium olivaceoalbum**	FP90196	USA	AF511648	AF511648
Dendrophora albobadia**	TDeAB1029	–	AF119522	AF119522
Dentipellicula leptodon*	GB 11123	Uganda	EU118625	EU118625
Dentipellicula taiwaniana*	Cui 8346	China	JQ349114	JQ349100
Dentipellis coniferarum*	Cui 10063	China	JQ349106	JQ349092
Dentipellis fragilis*	Dai 9009	China	JQ349108	JQ349094
Dentipellis microspora*	Cui 10035	China	JQ349112	JQ349098
Dentipellis parmastoi*	Cui 8513	China	JQ349113	JQ349099
Dentipellopsis dacrydicola*	Dai 12004	China	JQ349104	JQ349089
Dentipratulum bialoviesense*	GG 1645	France	AF506389	AF506389
Dichostereum durum**	FG1985	France	AF506429	AF506429
Dichostereum effuscatum**	GG930915	France	AF506390	AF506390
Dichostereum granulosum**	NH7137/696	Canada	AF506391	AF506391
Dichostereum pallescens**	NH7046/673	Canada	AF506392	AF506392
Duportella lassa**	SP6129	Russia	KJ509191	KJ509191
Echinodontium ryvardenii*	Ryvarden 43370	Italy	AF506431	AF506431
Echinodontium sulcata*	KHL 8267	Russia	AF506414	AF506414
Echinodontium tinctorium*	NH 6695	Canada	AF506430	AF506430
Entomocorticium perryae	UT16	USA	MZ098123	MZ098118
Entomocorticium macrovesiculatum	CQ11	USA	MZ098127	MZ098111
	SB13	USA	MZ098125	MZ098110
	B1037	USA	MZ098124	MZ098109
	MC16	USA	MZ098128	MZ098112
	LF21	USA	–	MZ098113
	PL6	USA	MZ098126	MZ098114
	MI17	USA	MZ098129	–
	RO10_1	USA	MZ098130	MZ098108
Entomocorticium sp.**	FL_19	USA	KJ620518	KJ620518
Exidia glandulosa*	EL Mar-97	Sweden	AF506493	AF506493
Exidia recisa*	EL 15-98	Sweden	AF347112	AF347112
Gloeocystidiellum bisporum*	KHL 11135	Norway	AY048877	AY048877
Gloeocystidiellum clavuligerum*	NH 11185	Spain	AF310088	AF310088
Gloeocystidiellum compactum*	Wu 880615-21	China	AF506434	AF506434
Gloeocystidiellum formosanum*	Wu 9404-16	China	AF506439	AF506439
Gloeocystidiellum porosum*	NH 10434	Denmark	AF310094	AF310094
Gloeocystidiopsis cryptacanthus*	KHL 10334	Puerto Rico	AF506442	AF506442
Gloeocystidiopsis flammea**	CBS 324.66	C. African Rep.	AF506437	AF506437
Gloeodontia columbiensis*	NH 11118	Spain	AF506444	AF506444
Gloeodontia discolor*	KHL 10099	Puerto Rico	AF506445	AF506445
Gloeodontia pyramidata*	Ryvarden 15502	Colombia	AF506446	AF506446
Gloeodontia subasperispora*	KHL 8695	Norway	AF506404	AF506404
Gloeopeniophorella convolvens*	KHL 10103	Puerto Rico	AF506435	AF506435
Gloiodon nigrescens*	Desjardin 7287	Bali	AF506450	AF506450
Gloiodon strigosus*	JS 26147	Norway	AF506449	AF506449
Gloiothele lactescens*	EL8-98	Sweden	AF506453	AF506453
Gloiothele lamellosa**	CBS404.83	Madagascar	AF506487	AF506487
Gloiothele torrendii**	JB18615	France	AF506455	AF506455
Hericium abietis*	NH 6990	Canada	AF506456	AF506456
Hericium alpestre*	NH 13240	Russia	AF506457	AF506457
Hericium americanum*	DAOMF-21467	Canada	AF506458	AF506458
Hericium cirrhatum*	Tübingen F794	Germany	AF506385	AF506385
Hericium coralloides*	NH 282	Sweden	AF506459	AF506459
Hericium erinaceus*	NH 12163	Russia	AF506460	AF506460
Heterobasidion annosum*	Korhonen 06129/6	Russia	KJ583211	KJ583225
Heterobasidion parviporum*	Korhonen 04121/3	Finland	KJ583212	KJ583226
Lachnocladiaceae**	S1PMB7	Thailand	AB365531	AB365531
	S335WS151	Thailand	AB365532	AB365532
Lachnocladium cf. brasiliense**	CALD 161213-1	Espírito Santo - Brazil	MH260037	MH260055
	KM 57848	Puerto Rico	MH260034	MH260052
Lachnocladium schweinfurthianum**	KM 49740	Cameroon	MH260033	MH260051
Lachnocladium sp.**	KHL10556	Jamaica	AF506461	AF506461
Lachnocladium sp.**	BK171002-23	–	DQ154110	DQ154110
Lactarius leonis*	SJ 91016	Sweden	AF506411	AF506411
Larssoniporia incrustatocystidiata*	Dai 13607	China	KM107863	KM107880
Larssoniporia tropicalis*	Ryvarden 45363	Belize	KJ513294	KJ807089
Laxitextum bicolor*	NH 5166	Sweden	AF310102	AF310102
Lentinellus auricula*	KGN 280994	Sweden	AF506415	AF506415
Lentinellus cochleatus*	KGN 96-09-28	Sweden	AF506417	AF506417
Lentinellus omphalodes*	JJ 2077	Sweden	AF506418	AF506418
Lentinellus ursinus*	EL 73-97	USA	AF506419	AF506419
Lentinellus vulpinus*	KGN 98-08-25	Sweden	AF347097	AF347097
Megalocystidium luridum*	KHL 8635	Norway	AF506422	AF506422
Metulodontia nivea**	NH13108	Russia	AF506423	AF506423
Parapterulicium subarbusculum**	FLOR 56456	Rio de Janeiro - Brazil	MH260026	MH260048
	FLOR 56459	Rio de Janeiro - Brazil	MH260027	MH260049
Peniophora incarnata**	NH10271	Denmark	AF506425	AF506425
Peniophora nuda**	FPL4756	–	–	AF287880
Peniophora pini*	Hjm 18143	Sweden	EU118651	EU118651
Polyporoletus sublividus*	JA 30918	–	DQ389663	DQ389663
Pseudowrightoporia crassihypha*	Yuan 6247	China	KM107873	KM107892
Pseudowrightoporia cylindrospora*	Ryvarden 46609	USA	KJ513290	KJ807079
Pseudowrightoporia hamata*	Dai 8152	China	KM107869	KM107888
Pseudowrightoporia japonica*	KUC 20110908	Korea	KC166692	KC166692
Pseudowrightoporia oblongispora*	Yuan 6106	China	KM107867	KM107886
Pseudoxenasma verrucisporum*	EL 34-95	Sweden	AF506426	AF506426
Russula violacea*	SJ 93009	Sweden	AF506465	AF506465
Scytinostroma alutum**	CBS 762.81	France	–	AF393075
Scytinostroma caudisporum**	CBS 746.86	Gabon	–	AY293210
Scytinostroma ochroleucum*	TAA 159869	Australia	AF506468	AF506468
Scytinostroma odoratum*	KHL 8546	Sweden	AF506469	AF506469
Scytinostroma portentosum**	EL11-99	Sweden	AF506470	AF506470
Scytinostromella nannfeldtii*	NH 7476	Norway	AF506472	AF506472
Sistotrema brinkmannii*	NH 11412	Turkey	AF506473	AF506473
Sistotrema coronilla*	NH 7598	Canada	AF506475	AF506475
Sistotrema muscicola*	KHL 8791	Sweden	AF506474	AF506474
Sistotrema sernanderi*	KHL 8576	Sweden	AF506476	AF506476
Stereum hirsutum*	NH 7960	Romania	AF506479	AF506479
Trichaptum abietinum*	NH 12842	Finland	AF347104	AF347104
Vararia insolita**	CBS 667.81	Ivory Coast	–	AF518665
Vararia investiens**	TAA161422	Norway	AF506484	AF506484
Vararia ochroleuca*	JS 24400	Norway	AF506485	AF506485
Vesiculomyces citrinus**	EL53-97	Sweden	AF506486	AF506486
Wrightoporia avellanea*	LR 41710	Jamaica	AF506488	AF506488
Wrightoporia lenta*	Dai 12850	China	KM107874	KM107893
Wrightoporia subavellanea*	Dai 11484	China	KJ513295	KJ807085
Wrightoporiopsis amylohypha*	Yuan 3460	China	KM107875	KM107894
Wrightoporiopsis biennis*	Cui 8457	China	KJ807066	KJ807074
*Sequences from Chen et al. (2016); ** Sequences from Leal-Dutra et al. (2018);

## Sheet: Table S2
LSU (% similarity)
	Entomocorticium sp. 9470	E. fibulatum 17762	E. cf. perryae 17783	E. belizense 18050	E. belizense 18051	E. macrovesiculatum B1037	E. macrovesiculatum CQ11	E. macrovesiculatum LF21	E. macrovesiculatum MC16	E. macrovesiculatum MI17	E. macrovesiculatum PL6	E. macrovesiculatum RO10	E. macrovesiculatum SB13	E. perryae UT16	E. parmeteri B887	E. parmeteri B1503	E. whitneyi B1069	E. portiae B1045	E. oberwinkleri B1053	E. kirisitsii B1065	E. cobbii B720	E. sullivanii CBS146270	E. sullivanii B1252
Entomocorticium sp. 9470		98.99	98.31	99.43	99.09	99	98.97	99.2	98.95	99.28	99.21	98.98	98.98	98.65	99.17	99.29	99.41	99.29	99.29	99.29	99.29	99.29	99.53
E. fibulatum 17762	98.99		98.04	98.57	98.46	98.43	98.4	98.66	98.45	98.72	98.68	98.67	98.44	98.35	98.59	98.7	99.06	98.94	98.94	98.94	98.94	98.94	98.94
E. cf. perryae 17783	98.31	98.04		99.67	99.78	99.34	99.43	99.44	99.44	99.53	98.57	99.67	99.44	99.67	99.41	99.53	99.65	99.53	99.53	100	100	99.53	99.29
E. belizense 18050	99.43	98.57	99.67		99.78	99.45	99.54	99.55	99.44	99.65	99.55	99.55	99.55	99.89	99.53	99.65	99.53	99.41	99.41	99.88	99.88	99.41	99.17
E. belizense 18051	99.09	98.46	99.78	99.78		99.34	99.43	99.55	99.32	99.65	99.22	99.44	99.44	99.56	99.53	99.65	99.53	99.41	99.41	99.88	99.88	99.41	99.17
E. macrovesiculatum B1037	99	98.43	99.34	99.45	99.34		99.91	99.91	99.94	99.79	99.8	99.68	99.91	99.23	99.91	99.79	98.97	98.85	98.85	99.32	99.32	98.85	98.85
E. macrovesiculatum CQ11	98.97	98.4	99.43	99.54	99.43	99.91		100	99.94	99.88	99.77	99.77	100	99.2	100	99.88	99.06	98.94	98.94	99.41	99.41	98.94	98.94
E. macrovesiculatum LF21	99.2	98.66	99.44	99.55	99.55	99.91	100		99.94	99.88	100	99.78	100	99.44	100	99.88	99.06	98.94	98.94	99.41	99.41	98.94	98.94
E. macrovesiculatum MC16	98.95	98.45	99.44	99.44	99.32	99.94	99.94	99.94		99.8	99.81	99.81	99.94	99.32	99.94	99.81	99.06	98.93	98.93	99.43	99.43	98.93	98.93
E. macrovesiculatum MI17	99.28	98.72	99.53	99.65	99.65	99.79	99.88	99.88	99.8		99.88	99.88	99.88	99.53	99.88	100	99.14	99.02	99.02	99.51	99.51	99.02	99.02
E. macrovesiculatum PL6	99.21	98.68	98.57	99.55	99.22	99.8	99.77	100	99.81	99.88		99.56	99.78	98.79	100	99.88	99.06	98.94	98.94	99.41	99.41	98.94	98.94
E. macrovesiculatum RO10	98.98	98.67	99.67	99.55	99.44	99.68	99.77	99.78	99.81	99.88	99.56		99.78	99.44	99.76	99.88	99.29	99.17	99.17	99.65	99.65	99.17	99.17
E. macrovesiculatum SB13	98.98	98.44	99.44	99.55	99.44	99.91	100	100	99.94	99.88	99.78	99.78		99.22	100	99.88	99.06	98.94	98.94	99.41	99.41	98.94	98.94
E. perryae UT16	98.65	98.35	99.67	99.89	99.56	99.23	99.2	99.44	99.32	99.53	98.79	99.44	99.22		99.41	99.53	99.65	99.53	99.53	100	100	99.53	99.29
Entomocorticium parmeteri_B887	99.17	98.59	99.41	99.53	99.53	99.91	100	100	99.94	99.88	100	99.76	100	99.41		99.88	99.06	98.94	98.94	99.41	99.41	98.94	98.94
Entomocorticium_parmeteri_B1503	99.29	98.7	99.53	99.65	99.65	99.79	99.88	99.88	99.81	100	99.88	99.88	99.88	99.53	99.88		99.17	99.06	99.06	99.53	99.53	99.06	99.06
Entomocorticium_whitneyi_B1069	99.41	99.06	99.65	99.53	99.53	98.97	99.06	99.06	99.06	99.14	99.06	99.29	99.06	99.65	99.06	99.17		99.88	99.88	99.65	99.65	99.88	99.41
Entomocorticium_portiae_B1045	99.29	98.94	99.53	99.41	99.41	98.85	98.94	98.94	98.93	99.02	98.94	99.17	98.94	99.53	98.94	99.06	99.88		100	99.53	99.53	100	99.29
Entomocorticium_oberwinkleri_B1053	99.29	98.94	99.53	99.41	99.41	98.85	98.94	98.94	98.93	99.02	98.94	99.17	98.94	99.53	98.94	99.06	99.88	100		99.53	99.53	100	99.29
Entomocorticium_kirisitsii_B1065	99.29	98.94	100	99.88	99.88	99.32	99.41	99.41	99.43	99.51	99.41	99.65	99.41	100	99.41	99.53	99.65	99.53	99.53		100	99.53	99.29
Entomocorticium_cobbii_B720	99.29	98.94	100	99.88	99.88	99.32	99.41	99.41	99.43	99.51	99.41	99.65	99.41	100	99.41	99.53	99.65	99.53	99.53	100		99.53	99.29
Entomocorticium_sullivanii_CBS146270	99.29	98.94	99.53	99.41	99.41	98.85	98.94	98.94	98.93	99.02	98.94	99.17	98.94	99.53	98.94	99.06	99.88	100	100	99.53	99.53		99.29
Entomocirticum_sullivanii_B1252	99.53	98.94	99.29	99.17	99.17	98.85	98.94	98.94	98.93	99.02	98.94	99.17	98.94	99.29	98.94	99.06	99.41	99.29	99.29	99.29	99.29	99.29
TEF (% similarity)											SSU (% similarity)
	Entomocorticium sp. 9576	E. cf. perryae 17783	E. perryae UT16	E. macrovesiculatum B1037	E. macrovesiculatum LF21	E. macrovesiculatum SB13	E. macrovesiculatum PL6	E. macrovesiculatum MI17	E. macrovesiculatum RO10			Entomocorticium sp. 9576	E. fibulatum 17762	E. cf. perryae 17783	E. perryae UT16	E. macrovesiculatum B1037	E. macrovesiculatum LF21	E. macrovesiculatum PL6	E. macrovesiculatum CQ11	E. macrovesiculatum MC16	E. macrovesiculatum MI17	E. macrovesiculatum SB13	E. macrovesiculatum RO10
Entomocorticium sp. 9576		95.39	95.41	95.56	95.16	95.45	95.38	95.35	95.44		Entomocorticium sp. 9576		99.47	99.71	99.71	99.42	99.41	99.42	99.41	99.42	99.41	99.41	99.22
E. cf. perryae 17783	95.39		100	96.63	96.62	96.63	96.63	96.62	96.76		E. fibulatum 17762	99.47		99.56	99.76	99.08	99.37	97.95	99.46	99.27	99.46	99.46	99.27
E. perryae UT16	95.41	100		96.65	96.65	96.65	96.65	96.6	96.77		E. cf. perryae 17783	99.71	99.56		100	99.71	99.71	99.71	99.71	99.71	99.71	99.71	99.51
E. macrovesiculatum B1037	95.56	96.63	96.65		100	100	100	99.63	99.68		E. perryae UT16	99.71	99.76	100		99.71	99.71	99.71	99.71	99.71	99.71	99.71	99.51
E. macrovesiculatum LF21	95.16	96.62	96.65	100		100	100	99.62	99.77		E. macrovesiculatum B1037	99.42	99.08	99.71	99.71		100	100	100	100	100	100	99.8
E. macrovesiculatum SB13	95.45	96.63	96.65	100	100		99.95	99.63	99.68		E. macrovesiculatum LF21	99.41	99.37	99.71	99.71	100		100	100	100	100	100	99.8
E. macrovesiculatum PL6	95.38	96.63	96.65	100	100	99.95		99.63	99.68		E. macrovesiculatum PL6	99.42	97.95	99.71	99.71	100	100		100	100	100	100	99.81
E. macrovesiculatum MI17	95.35	96.62	96.6	99.63	99.62	99.63	99.63		99.88		E. macrovesiculatum CQ11	99.41	99.46	99.71	99.71	100	100	100		100	100	100	99.8
E. macrovesiculatum RO10	95.44	96.76	96.77	99.68	99.77	99.68	99.68	99.88			E. macrovesiculatum MC16	99.42	99.27	99.71	99.71	100	100	100	100		100	100	99.81
											E. macrovesiculatum MI17	99.41	99.46	99.71	99.71	100	100	100	100	100		100	99.81
											E. macrovesiculatum SB13	99.41	99.46	99.71	99.71	100	100	100	100	100	100		99.81
											E. macrovesiculatum RO10	99.22	99.27	99.51	99.51	99.8	99.8	99.81	99.8	99.81	99.81	99.81
ITS (% similarity)
	E. macrovesiculatum PL6	E. macrovesiculatum RO10	E. macrovesiculatum SB13	E. perryae UT16	Entomocorticium sp_TSpCB896	Entomocorticium dendroctoni_DAVFP_23165	Entomocorticium parmeteri_B887	Entomocorticium_parmeteri_B1503	Entomocorticium_kirisitsii_B1065	Entomocorticium_cobbii_B720	Entomocorticium_sullivanii_CBS146270	Entomocorticium_oberwinkleri_B1053	Entomocorticium_whitneyi_B1069	Entomocorticium_portiae_B1045	Entomocorticium_portiae_B1039	Entomocorticium sp. 9470	Entomocorticium sp. 9576	E. fibulatum 17762	E. cf. perryae 17783	E. belizense 18050	E. belizense 18051	E. macrovesiculatum B1037	E. macrovesiculatum CQ11	E. macrovesiculatum MC16	E. macrovesiculatum MI17
E. macrovesiculatum PL6		99.56	100	98.41	90.78	91.13	93.56	92.54	91.47	91.98	89.88	91.37	90.99	90.66	91.01	92.03	97.12	96.81	98.36	98.27	98.27	100	100	99.88	99.52
E. macrovesiculatum RO10	99.56		99.56	98.27	90.78	91.13	93.11	92.54	91.47	91.82	89.88	91.24	90.86	90.52	91.17	91.84	94.33	92.48	95.29	95.54	95.12	99.56	99.56	99.56	99.39
E. macrovesiculatum SB13	100	99.56		98.41	90.78	91.13	93.56	92.54	91.47	91.99	89.88	91.37	90.99	90.66	91.03	92.05	96.66	96.36	97.83	97.8	97.81	100	100	99.88	99.52
E. perryae UT16	98.41	98.27	98.41		90.67	90.67	91.7	90.47	91.59	92.99	90.28	91.47	91.07	90.89	90.94	92.68	97.52	97.19	99.8	99.33	99.34	98.41	98.42	97.95	97.89
Entomocorticium sp_TSpCB896	90.78	90.78	90.78	90.67		99.27	97.44	96.89	97.26	97.26	97.44	97.81	96.91	97.26	97.99	86.64	90.97	90.44	91.35	90.43	90.43	90.78	90.78	90.78	90.25
Entomocorticium dendroctoni_DAVFP_23165	91.13	91.13	91.13	90.67	99.27		97.99	97.44	97.62	97.44	96.89	97.62	97.1	96.53	97.26	86.44	90.44	90.09	91.35	90.6	90.6	91.13	91.13	91.13	90.6
Entomocorticium parmeteri_B887	93.56	93.11	93.56	91.7	97.44	97.99		99.45	98.35	98.3	96.52	97.74	97.2	96.78	97.46	86.94	90.77	90.77	92.28	91.79	91.79	93.56	93.56	93.44	93.07
Entomocorticium_parmeteri_B1503	92.54	92.54	92.54	90.47	96.89	97.44	99.45		97.8	97.62	95.97	97.07	96.55	95.98	96.71	85.4	89.54	89.89	91.71	90.76	90.76	92.54	92.54	92.54	93.07
Entomocorticium_kirisitsii_B1065	91.47	91.47	91.47	91.59	97.26	97.62	98.35	97.8		99.08	96.7	97.8	97.27	96.89	97.62	87.02	90.25	90.25	93.22	92.18	92.18	91.47	91.47	91.47	90.94
Entomocorticium_cobbii_B720	91.98	91.82	91.99	92.99	97.26	97.44	98.3	97.62	99.08		96.89	97.74	97.2	97.13	97.49	87.66	90.98	91.19	93.97	93.12	93.14	91.98	91.84	91.72	91.35
Entomocorticium_sullivanii_CBS146270	89.88	89.88	89.88	90.28	97.44	96.89	96.52	95.97	96.7	96.89		97.62	96.73	96.89	97.62	88.03	90.6	91.13	90.96	89.88	89.88	89.88	89.88	89.88	89.34
Entomocorticium_oberwinkleri_B1053	91.37	91.24	91.37	91.47	97.81	97.62	97.74	97.07	97.8	97.74	97.62		98.78	97.74	98.43	87.72	91.89	91.55	91.71	91.24	91.24	91.37	91.37	91.24	90.86
Entomocorticium_whitneyi_B1069	90.99	90.86	90.99	91.07	96.91	97.1	97.2	96.55	97.27	97.2	96.73	98.78		96.86	97.56	87.07	91.34	91	91.39	90.86	90.86	90.99	90.99	90.86	90.48
Entomocorticium_portiae_B1045	90.66	90.52	90.66	90.89	97.26	96.53	96.78	95.98	96.89	97.13	96.89	97.74	96.86		99.33	87.04	92.13	91	91.73	91	91.02	90.66	90.66	90.53	90.16
Entomocorticium_portiae_B1039	91.01	91.17	91.03	90.94	97.99	97.26	97.46	96.71	97.62	97.49	97.62	98.43	97.56	99.33		87.23	92.79	91.37	91.73	91.32	91.35	91.01	90.88	90.51	90.39
Entomocorticium sp. 9470	92.03	91.84	92.05	92.68	86.64	86.44	86.94	85.4	87.02	87.66	88.03	87.72	87.07	87.04	87.23		92.59	92.64	92.44	92.59	92.62	92.03	92.06	91.98	91.49
Entomocorticium sp. 9576	97.12	94.33	96.66	97.52	90.97	90.44	90.77	89.54	90.25	90.98	90.6	91.89	91.34	92.13	92.79	92.59		97.39	97.04	97.1	97.11	97.11	97.12	96.99	96.61
E. fibulatum 17762	96.81	92.48	96.36	97.19	90.44	90.09	90.77	89.89	90.25	91.19	91.13	91.55	91	91	91.37	92.64	97.39		97.21	96.79	96.82	96.81	96.82	96.69	96.63
E. cf. perryae 17783	98.36	95.29	97.83	99.8	91.35	91.35	92.28	91.71	93.22	93.97	90.96	91.71	91.39	91.73	91.73	92.44	97.04	97.21		99.83	99.83	98.35	98.36	98.35	97.79
E. belizense 18050	98.27	95.54	97.8	99.33	90.43	90.6	91.79	90.76	92.18	93.12	89.88	91.24	90.86	91	91.32	92.59	97.1	96.79	99.83		99.88	98.27	98.27	98.27	97.77
E. belizense 18051	98.27	95.12	97.81	99.34	90.43	90.6	91.79	90.76	92.18	93.14	89.88	91.24	90.86	91.02	91.35	92.62	97.11	96.82	99.83	99.88		98.27	98.27	98.27	97.78
E. macrovesiculatum B1037	100	99.56	100	98.41	90.78	91.13	93.56	92.54	91.47	91.98	89.88	91.37	90.99	90.66	91.01	92.03	97.11	96.81	98.35	98.27	98.27		100	99.88	99.52
E. macrovesiculatum CQ11	100	99.56	100	98.42	90.78	91.13	93.56	92.54	91.47	91.84	89.88	91.37	90.99	90.66	90.88	92.06	97.12	96.82	98.36	98.27	98.27	100		99.88	99.52
E. macrovesiculatum MC16	99.88	99.56	99.88	97.95	90.78	91.13	93.44	92.54	91.47	91.72	89.88	91.24	90.86	90.53	90.51	91.98	96.99	96.69	98.35	98.27	98.27	99.88	99.88		99.4
E. macrovesiculatum MI17	99.52	99.39	99.52	97.89	90.25	90.6	93.07	93.07	90.94	91.35	89.34	90.86	90.48	90.16	90.39	91.49	96.61	96.63	97.79	97.77	97.78	99.52	99.52	99.4
